# Supplementary material for: Acute changes in free and extracellular vesicle-associated circulating miRNAs and myokine profile in professional sky-runners during the Gran Sasso d’Italia vertical run
Source: Front Mol Biosci. 2022 Aug 26;9:915080. doi: 10.3389/fmolb.2022.915080 (PMC9459384; doi:10.3389/fmolb.2022.915080)
Supplement: Supplementary file 2 [file Table9.XLSX]

## Sheet: Foglio1
EV-up regulated
GO biological process complete	GO	n genes	raw P value	FDR		GO cellular component complete	GO	n genes	raw P value	FDR		GO molecular function complete	GO	n genes	raw P value	FDR		PANTHER Pathways	pathway ID	n genes	raw P value	FDR
biological_process	GO:0008150	231	0.00019	0.035		cellular_component	GO:0005575	239	0.000344	0.0413		binding	GO:0005488	224	4.22e-06	0.0207		CCKR signaling map	P06959	9	0.000315	0.0503
cellular process	GO:0009987	212	1.66e-06	0.000838		intracellular anatomical structure	GO:0005622	215	1.26e-08	1.29e-05		protein binding	GO:0005515	202	1.18e-05	0.029		p53 pathway feedback loops 2	P04398	5	0.000506	0.0405
biological regulation	GO:0065007	191	1.08e-08	5.62e-05		organelle	GO:0043226	195	7.82e-05	0.0145		catalytic activity, acting on a protein	GO:0140096	50	4.03e-05	0.0494
regulation of biological process	GO:0050789	183	1.18e-08	4.63e-05		intracellular organelle	GO:0043229	190	8.41e-06	0.00245		enzyme binding	GO:0019899	47	2.57e-05	0.042
regulation of cellular process	GO:0050794	177	2.96e-08	4.64e-05		cytoplasm	GO:0005737	186	1.45e-08	9.87e-06
metabolic process	GO:0008152	132	3.44e-06	0.0015		membrane-bounded organelle	GO:0043227	184	0.00028	0.0381
cellular metabolic process	GO:0044237	124	4.77e-07	0.00034		intracellular membrane-bounded organelle	GO:0043231	176	3.5e-05	0.00714
regulation of metabolic process	GO:0019222	123	2.07e-08	4.63e-05		nucleus	GO:0005634	125	1.41e-05	0.00319
organic substance metabolic process	GO:0071704	122	4.44e-05	0.0122		cytosol	GO:000582	111	3.44e-10	7.03e-07
primary metabolic process	GO:0044238	118	1.35e-05	0.00432		intracellular non-membrane-bounded organelle	GO:0043232	97	8.52e-07	0.000435
regulation of macromolecule metabolic process	GO:0060255	116	2.24e-08	4.39e-05		non-membrane-bounded organelle	GO:0043228	97	8.55e-07	0.000349
regulation of cellular metabolic process	GO:0031323	114	1.83e-08	4.77e-05		organelle lumen	GO:0043233	92	0.000508	0.0518
nitrogen compound metabolic process	GO:0006807	113	4.82e-06	0.00184		intracellular organelle lumen	GO:0070013	92	0.000508	0.0493
positive regulation of biological process	GO:0048518	110	2.44e-06	0.00113		membrane-enclosed lumen	GO:0031974	92	0.000508	0.0471
negative regulation of biological process	GO:0048519	109	2.5e-10	3.92e-06		nuclear lumen	GO:0031981	86	2.52e-06	0.000858
regulation of primary metabolic process	GO:0080090	108	2.31e-07	0.000201		nucleoplasm	GO:0005654	79	8.7e-06	0.00222
regulation of nitrogen compound metabolic process	GO:0051171	106	1.89e-07	0.000174		chromosome	GO:0005694	40	0.000274	0.04
negative regulation of cellular process	GO:0048523	101	1.48e-09	1.16e-05		supramolecular complex	GO:0099080	32	0.000436	0.0469
macromolecule metabolic process	GO:0043170	100	3.38e-05	0.00981		transcription regulator complex	GO:0005667	17	0.000164	0.0278
cellular component organization or biogenesis	GO:0071840	98	2.74e-05	0.00827		cytoplasmic ribonucleoprotein granule	GO:0036464	11	0.000245	0.0385
positive regulation of cellular process	GO:0048522	98	5.53e-05	0.0138		ribonucleoprotein granule	GO:0035770	11	0.000436	0.0494
cellular component organization	GO:0016043	98	5.6e-06	0.00195		Unclassified		6	0.000344	0.0439
regulation of gene expression	GO:0010468	98	1.38e-08	4.34e-05
developmental process	GO:0032502	96	4.64e-05	0.0121
