# Supplementary material for: Acute changes in free and extracellular vesicle-associated circulating miRNAs and myokine profile in professional sky-runners during the Gran Sasso d’Italia vertical run
Source: Front Mol Biosci. 2022 Aug 26;9:915080. doi: 10.3389/fmolb.2022.915080 (PMC9459384; doi:10.3389/fmolb.2022.915080)
Supplement: Supplementary file 3 [file Table6.XLSX]

## Sheet: Foglio1
EV-miRNAs up-regulated target n=246
gene symbol	ENSID	gene name
AGO1	ENSG00000092847	Argonaute RISC component 1
AGO3	ENSG00000126070	Argonaute RISC catalytic component 3
AAK1	ENSG00000115977	AP2 associated kinase 1
ABCA1	ENSG00000165029	ATP binding cassette subfamily A member 1
ABHD2	ENSG00000140526	Abhydrolase domain containing 2, acylglycerol lipase
ADARB1	ENSG00000197381	Adenosine deaminase RNA specific B1
AGFG2	ENSG00000106351	ArfGAP with FG repeats 2
AKTIP	ENSG00000166971	AKT interacting protein
ANKH	ENSG00000154122	ANKH inorganic pyrophosphate transport regulator
ANKRD33B	ENSG00000164236	Ankyrin repeat domain 33B
ANKRD50	ENSG00000151458	Ankyrin repeat domain 50
AP1G1	ENSG00000166747	Adaptor related protein complex 1 subunit gamma 1
APP	ENSG00000142192	Amyloid beta precursor protein
ARAP2	ENSG00000047365	ArfGAP with RhoGAP domain, ankyrin repeat and PH domain 2
ARID4B	ENSG00000054267	AT-rich interaction domain 4B
ASB1	ENSG00000065802	Ankyrin repeat and SOCS box containing 1
ATG14	ENSG00000126775	Autophagy related 14
ATG16L1	ENSG00000085978	Autophagy related 16 like 1
ATP2B1	ENSG00000070961	ATPase plasma membrane Ca2+ transporting 1
ATXN1	ENSG00000124788	Ataxin 1
B2M	ENSG00000166710	Beta-2-microglobulin
BBX	ENSG00000114439	BBX high mobility group box domain containing
BCL2L2	ENSG00000129473	BCL2 like 2
BMT2	ENSG00000164603	Base methyltransferase of 25S rRNA 2 homolog
BNIP2	ENSG00000140299	BCL2 interacting protein 2
BRMS1L	ENSG00000100916	BRMS1 like transcriptional repressor
BTN3A1	ENSG00000026950	Butyrophilin subfamily 3 member A1
BTN3A2	ENSG00000186470	Butyrophilin subfamily 3 member A2
CADM2	ENSG00000175161	Cell adhesion molecule 2
CAPRIN2	ENSG00000110888	Caprin family member 2
CBX5	ENSG00000094916	Chromobox 5
CCP110	ENSG00000103540	Centriolar coiled-coil protein 110
CCSER2	ENSG00000107771	Coiled-coil serine rich protein 2
CDKN1A	ENSG00000124762	Cyclin dependent kinase inhibitor 1A
CELSR3	ENSG00000008300	Cadherin EGF LAG seven-pass G-type receptor 3
CEP43	ENSG00000213066	Centrosomal protein 43
CEP97	ENSG00000182504	Centrosomal protein 97
CFL2	ENSG00000165410	Cofilin 2
CHIC1	ENSG00000204116	Cysteine rich hydrophobic domain 1
CLIP4	ENSG00000115295	CAP-Gly domain containing linker protein family member 4
CMTR2	ENSG00000180917	Cap methyltransferase 2
CPEB4	ENSG00000113742	Cytoplasmic polyadenylation element binding protein 4
CRCP	ENSG00000241258	CGRP receptor component
CROT	ENSG00000005469	Carnitine O-octanoyltransferase
CSDE1	ENSG00000009307	Cold shock domain containing E1
CTNNB1	ENSG00000168036	Catenin beta 1
CTSA	ENSG00000064601	Cathepsin A
DAB2	ENSG00000153071	DAB adaptor protein 2
DCBLD2	ENSG00000057019	Discoidin, CUB and LCCL domain containing 2
DDHD1	ENSG00000100523	DDHD domain containing 1
DDOST	ENSG00000244038	Dolichyl-diphosphooligosaccharide--protein glycosyltransferase non-catalytic subunit
DNAJB6	ENSG00000105993	DnaJ heat shock protein family (Hsp40) member B6
DNAL1	ENSG00000119661	Dynein axonemal light chain 1
DPYSL2	ENSG00000092964	Dihydropyrimidinase like 2
DSTYK	ENSG00000133059	Dual serine/threonine and tyrosine protein kinase
DUSP2	ENSG00000158050	Dual specificity phosphatase 2
DYNC1LI2	ENSG00000135720	Dynein cytoplasmic 1 light intermediate chain 2
DYRK2	ENSG00000127334	Dual specificity tyrosine phosphorylation regulated kinase 2
E2F2	ENSG00000007968	E2F transcription factor 2
E2F3	ENSG00000112242	E2F transcription factor 3
E2F5	ENSG00000133740	E2F transcription factor 5
EGLN3	ENSG00000129521	Egl-9 family hypoxia inducible factor 3
EIF2S1	ENSG00000134001	Eukaryotic translation initiation factor 2 subunit alpha
EIF4G2	ENSG00000110321	Eukaryotic translation initiation factor 4 gamma 2
ELAVL2	ENSG00000107105	ELAV like RNA binding protein 2
ELMOD1	ENSG00000110675	ELMO domain containing 1
EMSY	ENSG00000158636	EMSY transcriptional repressor, BRCA2 interacting
ENPP5	ENSG00000112796	Ectonucleotide pyrophosphatase/phosphodiesterase family member 5
ENTPD4	ENSG00000197217	Ectonucleoside triphosphate diphosphohydrolase 4
EPB41L5	ENSG00000115109	Erythrocyte membrane protein band 4.1 like 5
ESR1	ENSG00000091831	Estrogen receptor 1
ETV1	ENSG00000006468	ETS variant transcription factor 1
F2RL3	ENSG00000127533	F2R like thrombin or trypsin receptor 3
FAM126B	ENSG00000155744	Family with sequence similarity 126 member B
FAM210A	ENSG00000177150	Family with sequence similarity 210 member A
FBXO10	ENSG00000147912	F-box protein 10
FBXO48	ENSG00000204923	F-box protein 48
FER	ENSG00000151422	FER tyrosine kinase
FGD6	ENSG00000180263	FYVE, RhoGEF and PH domain containing 6
FHIT	ENSG00000189283	Fragile histidine triad diadenosine triphosphatase
FMNL3	ENSG00000161791	Formin like 3
FNDC3B	ENSG00000075420	Fibronectin type III domain containing 3B
FOXJ3	ENSG00000198815	Forkhead box J3
GAB1	ENSG00000109458	GRB2 associated binding protein 1
GABPB1	ENSG00000104064	GA binding protein transcription factor subunit beta 1
GBF1	ENSG00000107862	Golgi brefeldin A resistant guanine nucleotide exchange factor 1
GDPD5	ENSG00000158555	Glycerophosphodiester phosphodiesterase domain containing 5
GLO1	ENSG00000124767	Glyoxalase I
GNB5	ENSG00000069966	G protein subunit beta 5
GNS	ENSG00000135677	Glucosamine (N-acetyl)-6-sulfatase
HMGB3	ENSG00000029993	High mobility group box 3
IGF1R	ENSG00000140443	Insulin like growth factor 1 receptor
ITGB8	ENSG00000105855	Integrin subunit beta 8
KATNAL1	ENSG00000102781	Katanin catalytic subunit A1 like 1
KCNB1	ENSG00000158445	Potassium voltage-gated channel subfamily B member 1
KIAA0513	ENSG00000135709	KIAA0513
KLHL15	ENSG00000174010	Kelch like family member 15
KLHL28	ENSG00000179454	Kelch like family member 28
KMT2A	ENSG00000118058	Lysine methyltransferase 2A
KMT2B	ENSG00000156860	Lysine methyltransferase 2B
KMT5B	ENSG00000110066	Lysine methyltransferase 5B
KRAS	ENSG00000133703	KRAS proto-oncogene, GTPase
LCOR	ENSG00000196233	Ligand dependent nuclear receptor corepressor
LDLR	ENSG00000130164	Low density lipoprotein receptor
LLPH	ENSG00000139233	LLP homolog, long-term synaptic facilitation factor
LPIN1	ENSG00000134324	Lipin 1
LRIT3	ENSG00000183423	Leucine rich repeat, Ig-like and transmembrane domains 3
LRP12	ENSG00000147650	LDL receptor related protein 12
LRPAP1	ENSG00000163956	LDL receptor related protein associated protein 1
LZIC	ENSG00000162441	Leucine zipper and CTNNBIP1 domain containing
MAP3K12	ENSG00000139625	Mitogen-activated protein kinase kinase kinase 12
MAP3K2	ENSG00000169967	Mitogen-activated protein kinase kinase kinase 2
MAP3K8	ENSG00000107968	Mitogen-activated protein kinase kinase kinase 8
MAP7	ENSG00000135525	Microtubule associated protein 7
MAPK7	ENSG00000166484	Mitogen-activated protein kinase 7
MAPK9	ENSG00000050748	Mitogen-activated protein kinase 9
MAPRE3	ENSG00000084764	Microtubule associated protein RP/EB family member 3
MAPT	ENSG00000186868	Microtubule associated protein tau
MCL1	ENSG00000143384	MCL1 apoptosis regulator, BCL2 family member
MECP2	ENSG00000169057	Methyl-CpG binding protein 2
MFN1	ENSG00000171109	Mitofusin 1
MFN2	ENSG00000116688	Mitofusin 2
MFSD8	ENSG00000164073	Major facilitator superfamily domain containing 8
MKRN1	ENSG00000133606	Makorin ring finger protein 1
MOSMO	ENSG00000185716	Modulator of smoothened
MTF1	ENSG00000188786	Metal regulatory transcription factor 1
MTMR3	ENSG00000100330	Myotubularin related protein 3
MXI1	ENSG00000119950	MAX interactor 1, dimerization protein
MYLIP	ENSG00000007944	Myosin regulatory light chain interacting protein
NAPEPLD	ENSG00000161048	N-acyl phosphatidylethanolamine phospholipase D
NETO2	ENSG00000171208	Neuropilin and tolloid like 2
NFATC2IP	ENSG00000176953	Nuclear factor of activated T cells 2 interacting protein
NIN	ENSG00000100503	Ninein
NPAT	ENSG00000149308	Nuclear protein, coactivator of histone transcription
NR2C2	ENSG00000177463	Nuclear receptor subfamily 2 group C member 2
NRIP3	ENSG00000175352	Nuclear receptor interacting protein 3
NSD2	ENSG00000109685	Nuclear receptor binding SET domain protein 2
NUFIP2	ENSG00000108256	Nuclear FMR1 interacting protein 2
OGA	ENSG00000198408	O-GlcNAcase
OSTM1	ENSG00000081087	Osteoclastogenesis associated transmembrane protein 1
OXR1	ENSG00000164830	ENSG00000164830
PAFAH1B1	ENSG00000007168	Platelet activating factor acetylhydrolase 1b regulatory subunit 1
PANK3	ENSG00000120137	Pantothenate kinase 3
PBXIP1	ENSG00000163346	PBX homeobox interacting protein 1
PGM2L1	ENSG00000165434	Phosphoglucomutase 2 like 1
PKD2	ENSG00000118762	Polycystin 2, transient receptor potential cation channel
PKNOX1	ENSG00000160199	PBX/knotted 1 homeobox 1
PLAG1	ENSG00000181690	PLAG1 zinc finger
PLAGL2	ENSG00000126003	PLAG1 like zinc finger 2
PLEKHM1	ENSG00000225190	Pleckstrin homology and RUN domain containing M1
PLEKHM3	ENSG00000178385	Pleckstrin homology domain containing M3
PLS1	ENSG00000120756	Plastin 1
PLXNA1	ENSG00000114554	Plexin A1
PNPO	ENSG00000108439	Pyridoxamine 5,-phosphate oxidase
POFUT1	ENSG00000101346	Protein O-fucosyltransferase 1
POLQ	ENSG00000051341	DNA polymerase theta
PPP1R12B	ENSG00000077157	Protein phosphatase 1 regulatory subunit 12B
PPP6C	ENSG00000119414	Protein phosphatase 6 catalytic subunit
PRDM1	ENSG00000057657	PR/SET domain 1
PRKACB	ENSG00000142875	Protein kinase cAMP-activated catalytic subunit beta
PRRG1	ENSG00000130962	Proline rich and Gla domain 1
PTGS1	ENSG00000095303	Prostaglandin-endoperoxide synthase 1
PTPRO	ENSG00000151490	Protein tyrosine phosphatase receptor type O
PUDP	ENSG00000130021	Pseudouridine 5,-phosphatase
QKI	ENSG00000112531	QKI, KH domain containing RNA binding
RAB5B	ENSG00000111540	RAB5B, member RAS oncogene family
RACGAP1	ENSG00000161800	Rac GTPase activating protein 1
RBL1	ENSG00000080839	RB transcriptional corepressor like 1
RBL2	ENSG00000103479	RB transcriptional corepressor like 2
RBM12B	ENSG00000183808	RNA binding motif protein 12B
RGMB	ENSG00000174136	Repulsive guidance molecule BMP co-receptor b
RGS6	ENSG00000182732	Regulator of G protein signaling 6
RLIM	ENSG00000131263	Ring finger protein, LIM domain interacting
RND3	ENSG00000115963	Rho family GTPase 3
RNF145	ENSG00000145860	Ring finger protein 145
RORA	ENSG00000069667	RAR related orphan receptor A
RPF2	ENSG00000197498	Ribosome production factor 2 homolog
RUNX1	ENSG00000159216	RUNX family transcription factor 1
RUNX3	ENSG00000020633	RUNX family transcription factor 3
SACS	ENSG00000151835	Sacsin molecular chaperone
SAMD8	ENSG00000156671	Sterile alpha motif domain containing 8
SCAMP2	ENSG00000140497	Secretory carrier membrane protein 2
SECISBP2L	ENSG00000138593	SECIS binding protein 2 like
SEPTIN2	ENSG00000168385	Septin 2
SERF1A	ENSG00000172058	Small EDRK-rich factor 1A
SERF1B	ENSG00000205572	Small EDRK-rich factor 1B
SESN3	ENSG00000149212	Sestrin 3
SHOC2	ENSG00000108061	SHOC2 leucine rich repeat scaffold protein
SLC16A9	ENSG00000165449	Solute carrier family 16 member 9
SLC22A23	ENSG00000137266	Solute carrier family 22 member 23
SLC25A25	ENSG00000148339	Solute carrier family 25 member 25
SLC4A7	ENSG00000033867	Solute carrier family 4 member 7
SLK	ENSG00000065613	STE20 like kinase
SOCS6	ENSG00000170677	Suppressor of cytokine signaling 6
SOX4	ENSG00000124766	SRY-box transcription factor 4
SSH2	ENSG00000141298	Slingshot protein phosphatase 2
STAT3	ENSG00000168610	Signal transducer and activator of transcription 3
STK17B	ENSG00000081320	Serine/threonine kinase 17b
STOX2	ENSG00000173320	Storkhead box 2
STX6	ENSG00000135823	syntaxin 6
TBC1D17	ENSG00000104946	TBC1 domain family member 17
TCF4	ENSG00000196628	Transcription factor 4
TET3	ENSG00000187605	Tet methylcytosine dioxygenase 3
TGFBR2	ENSG00000163513	ENSG00000163513
TMEM131L	ENSG00000121210	Transmembrane 131 like
TMEM167A	ENSG00000174695	Transmembrane protein 167A
TMEM200C	ENSG00000206432	Transmembrane protein 200C
TMEM242	ENSG00000215712	Transmembrane protein 242
TMEM267	ENSG00000151881	Transmembrane protein 267
TNKS2	ENSG00000107854	Tankyrase 2
TNRC6A	ENSG00000090905	Trinucleotide repeat containing adaptor 6A
TP53INP1	ENSG00000164938	Tumor protein p53 inducible nuclear protein 1
TRIM37	ENSG00000108395	Tripartite motif containing 37
TRIM44	ENSG00000166326	Tripartite motif containing 44
TRIM71	ENSG00000206557	Tripartite motif containing 71
TRIM8	ENSG00000171206	Tripartite motif containing 8
TTC9	ENSG00000133985	Tetratricopeptide repeat domain 9
TTPAL	ENSG00000124120	Alpha tocopherol transfer protein like
TXLNA	ENSG00000084652	Taxilin alpha
UBE3C	ENSG00000009335	Ubiquitin protein ligase E3C
UBXN2A	ENSG00000173960	UBX domain protein 2A
UNK	ENSG00000132478	Unk zinc finger
USH1G	ENSG00000182040	USH1 protein network component sans
USP28	ENSG00000048028	Ubiquitin specific peptidase 28
USP32	ENSG00000170832	Ubiquitin specific peptidase 32
VPS26A	ENSG00000122958	VPS26, retromer complex component A
VPS53	ENSG00000141252	VPS53 subunit of GARP complex
WAC	ENSG00000095787	WW domain containing adaptor with coiled-coil
WDR37	ENSG00000047056	WD repeat domain 37
WDR82	ENSG00000164091	WD repeat domain 82
WEE1	ENSG00000166483	WEE1 G2 checkpoint kinase
WIPF2	ENSG00000171475	WAS/WASL interacting protein family member 2
XIAP	ENSG00000101966	X-linked inhibitor of apoptosis
YES1	ENSG00000176105	YES proto-oncogene 1, Src family tyrosine kinase
YOD1	ENSG00000180667	YOD1 deubiquitinase
ZBTB37	ENSG00000185278	Zinc finger and BTB domain containing 37
ZBTB44	ENSG00000196323	Zinc finger and BTB domain containing 44
ZBTB6	ENSG00000186130	Zinc finger and BTB domain containing 6
ZC3H12C	ENSG00000149289	Zinc finger CCCH-type containing 12C
ZFYVE26	ENSG00000072121	Zinc finger FYVE-type containing 26
ZNF280B	ENSG00000275004	Zinc finger protein 280B
ZNF385A	ENSG00000161642	Zinc finger protein 385A
ZNF532	ENSG00000074657	Zinc finger protein 532
ZNF805	ENSG00000204524	Zinc finger protein 805
ZNFX1	ENSG00000124201	Zinc finger NFX1-type containing 1
ZRANB1	ENSG00000019995	Zinc finger RANBP2-type containing 1
