# Supplementary material for: Acute changes in free and extracellular vesicle-associated circulating miRNAs and myokine profile in professional sky-runners during the Gran Sasso d’Italia vertical run
Source: Front Mol Biosci. 2022 Aug 26;9:915080. doi: 10.3389/fmolb.2022.915080 (PMC9459384; doi:10.3389/fmolb.2022.915080)
Supplement: Supplementary file 5 [file Table4.XLSX]

## Sheet: Foglio1
t-miRNAs up-regulated target n=161
gene symbol	ENSID	gene name
ACTG1	ENSG00000184009	Actin gamma 1
ACTR2	ENSG00000138071	Actin related protein 2
ACVR2A	ENSG00000121989	Activin A receptor type 2A
AGO1	ENSG00000092847	Argonaute RISC component 1
AKAP11	ENSG00000023516	A-kinase anchoring protein 11
AKT2	ENSG00000105221	AKT serine/threonine kinase 2
APP	ENSG00000142192	Amyloid beta precursor protein
ARIH1	ENSG00000166233	Ariadne RBR E3 ubiquitin protein ligase 1
ATG9A	ENSG00000198925	Autophagy related 9A
AVL9	ENSG00000105778	AVL9 cell migration associated
BAG4	ENSG00000156735	BAG cochaperone 4
BBC3	ENSG00000105327	BCL2 binding component 3
BCL2	ENSG00000171791	BCL2 apoptosis regulator
BTRC	ENSG00000166167	Beta-transducin repeat containing E3 ubiquitin protein ligase
BZW1	ENSG00000082153	Basic leucine zipper and W2 domains 1
C2orf42	ENSG00000115998	Chromosome 2 open reading frame 42
CACNA1C	ENSG00000151067	Calcium voltage-gated channel subunit alpha1 C
CASK	ENSG00000147044	Calcium/calmodulin dependent serine protein kinase
CCND1	ENSG00000110092	Cyclin D1
CCND2	ENSG00000118971	Cyclin D2
CCNE1	ENSG00000105173	Cyclin E1
CCNT1	ENSG00000129315	Cyclin T1
CCNT2	ENSG00000082258	Cyclin T2
CD180	ENSG00000134061	CD180 molecule
CDC37L1	ENSG00000106993	Cell division cycle 37 like 1
CDC42	ENSG00000070831	Cell division cycle 42
CDC7	ENSG00000097046	Cell division cycle 7
CDV3	ENSG00000091527	CDV3 homolog
CHEK1	ENSG00000149554	Checkpoint kinase 1
CLDN1	ENSG00000163347	Claudin 1
COP1	ENSG00000143207	COP1 E3 ubiquitin ligase
CPEB3	ENSG00000107864	Cytoplasmic polyadenylation element binding protein 3
CPNE1	ENSG00000214078	Copine 1
CREB1	ENSG00000118260	CAMP responsive element binding protein 1
CREG1	ENSG00000143162	Cellular repressor of E1A stimulated genes 1
CRLF3	ENSG00000176390	Cytokine receptor like factor 3
CRYBG1	ENSG00000112297	Crystallin beta-gamma domain containing 1
CSMD1	ENSG00000183117	CUB and Sushi multiple domains 1
CTNNB1	ENSG00000168036	Catenin beta 1
CYLD	ENSG00000083799	CYLD lysine 63 deubiquitinase
CYP26B1	ENSG00000003137	Cytochrome P450 family 26 subfamily B member 1 [
DICER1	ENSG00000100697	Dicer 1, ribonuclease III
DNMT3A	ENSG00000119772	DNA methyltransferase 3 alpha
EFNB2	ENSG00000125266	Ephrin B2
EPHA4	ENSG00000116106	EPH receptor A4
ETNK1	ENSG00000139163	Ethanolamine kinase 1
FAM71F2	ENSG00000205085	Family with sequence similarity 71 member F2
FBRS	ENSG00000156860	Fibrosin
FEM1B	ENSG00000169018	Fem-1 homolog B
FGF2	ENSG00000138685	Fibroblast growth factor 2
FMNL3	ENSG00000161791	Formin like 3
GATAD2A	ENSG00000167491	GATA zinc finger domain containing 2A
GNAT1	ENSG00000114349	G protein subunit alpha transducin 1
GPCPD1	ENSG00000125772	Glycerophosphocholine phosphodiesterase 1
HBP1	ENSG00000105856	HMG-box transcription factor 1
HNRNPA2B1	ENSG00000122566	Heterogeneous nuclear ribonucleoprotein A2/B1
HSPA8	ENSG00000109971	Heat shock protein family A (Hsp70) member 8
HSPE1-MOB4	ENSG00000270757	HSPE1-MOB4 readthrough
INSIG1	ENSG00000186480	nsulin induced gene 1
IPPK	ENSG00000127080	Inositol-pentakisphosphate 2-kinase
ITGA6	ENSG00000091409	Integrin subunit alpha 6
ITGB1	ENSG00000150093	Integrin subunit beta 1
KATNAL1	ENSG00000102781	Katanin catalytic subunit A1 like 1
KCTD15	ENSG00000153885	Potassium channel tetramerization domain containing 15
KDR	ENSG00000128052	Kinase insert domain receptor
KIF21A	ENSG00000139116	Kinesin family member 21A
KLF4	ENSG00000136826	Kruppel like factor 4
KPNA1	ENSG00000114030	Karyopherin subunit alpha 1
LAMA2	ENSG00000196569	Laminin subunit alpha 2
LAMC1	ENSG00000135862	Laminin subunit gamma 1
LPL	ENSG00000175445	Lipoprotein lipase
LSM11	ENSG00000155858	LSM11, U7 small nuclear RNA associated
LSS	ENSG00000160285	Lanosterol synthase
LURAP1L	ENSG00000153714	Leucine rich adaptor protein 1 like
LUZP1	ENSG00000169641	Leucine zipper protein 1
MAFK	ENSG00000198517	MAF bZIP transcription factor K
MIB1	ENSG00000101752	MIB E3 ubiquitin protein ligase 1
MINK1	ENSG00000141503	Misshapen like kinase 1
MLLT6	ENSG00000275023	MLLT6, PHD finger containing
MTHFR	ENSG00000177000	Methylenetetrahydrofolate reductase
NASP	ENSG00000132780	Nuclear autoantigenic sperm protein
NAV3	ENSG00000067798	Neuron navigator 3
NCOA6	ENSG00000198646	Nuclear receptor coactivator 6
NOL4L	ENSG00000197183	Nucleolar protein 4 like
NOTCH2	ENSG00000134250	Notch receptor 2
NR2C2	ENSG00000177463	Nuclear receptor subfamily 2 group C member 2
NR4A3	ENSG00000119508	Nuclear receptor subfamily 4 group A member 3
NUFIP2	ENSG00000108256	Nuclear FMR1 interacting protein 2
OCRL	ENSG00000122126	OCRL inositol polyphosphate-5-phosphatase
ORC4	ENSG00000115947	Origin recognition complex subunit 4
OTUD4	ENSG00000164164	OTU deubiquitinase 4
P3H1	ENSG00000117385	Prolyl 3-hydroxylase 1
PABIR2	ENSG00000156504	PABIR family member 2
PAGR1	ENSG00000280789	PAXIP1 associated glutamate rich protein 1
PAN2	ENSG00000135473	Poly(A) specific ribonuclease subunit PAN2
PEDS1-UBE2V1	ENSG00000124208	PEDS1-UBE2V1 readthrough
PEX13	ENSG00000162928	Peroxisomal biogenesis factor 13
PHACTR2	ENSG00000112419	Phosphatase and actin regulator 2
PHETA2	ENSG00000177096	PH domain containing endocytic trafficking adaptor 2
PLAG1	ENSG00000181690	PLAG1 zinc finger
PPM1D	ENSG00000170836	Protein phosphatase, Mg2+/Mn2+ dependent 1D
PPP1R11	ENSG00000204619	Protein phosphatase 1 regulatory inhibitor subunit 11
PRKCD	ENSG00000163932	Protein kinase C delta
PSKH1	ENSG00000159792	Protein serine kinase H1
PTPRD	ENSG00000153707	Protein tyrosine phosphatase receptor type D
PURA	ENSG00000185129	Purine rich element binding protein A
QKI	ENSG00000112531	QKI, KH domain containing RNA binding
RAB3IP	ENSG00000127328	RAB3A interacting protein
RASSF5	ENSG00000266094	Ras association domain family member 5
REL	ENSG00000162924	REL proto-oncogene, NF-kB subunit
RFK	ENSG00000135002	Riboflavin kinase
RNF138	ENSG00000134758	Ring finger protein 138
ROBO1	ENSG00000169855	Roundabout guidance receptor 1
RPRD1B	ENSG00000101413	Regulation of nuclear pre-mRNA domain containing 1B
RPRD2	ENSG00000163125	Regulation of nuclear pre-mRNA domain containing 2
RUNX1T1	ENSG00000079102	RUNX1 partner transcriptional co-repressor 1
SBNO1	ENSG00000139697	Strawberry notch homolog 1
SEC31A	ENSG00000138674	SEC31 homolog A, COPII coat complex component
SEC61A1	ENSG00000058262	SEC61 translocon subunit alpha 1
SERBP1	ENSG00000142864	SERPINE1 mRNA binding protein 1
SH3BGRL2	ENSG00000198478	SH3 domain binding glutamate rich protein like 2
SHOC2	ENSG00000108061	SHOC2 leucine rich repeat scaffold protein
SLC22A7	ENSG00000137204	Solute carrier family 22 member 7
SLC30A10	ENSG00000196660	Solute carrier family 30 member 10
SLC9A6	ENSG00000198689	Solute carrier family 9 member A6
SMAD3	ENSG00000166949	SMAD family member 3
SMAD7	ENSG00000101665	SMAD family member 7
SMURF1	ENSG00000198742	SMAD specific E3 ubiquitin protein ligase 1
SNCG	ENSG00000173267	Synuclein gamma
SNX11	ENSG00000002919	Sorting nexin 11
SOCS5	ENSG00000171150	Suppressor of cytokine signaling 5
SON	ENSG00000159140	SON DNA and RNA binding protein
SRPRA	ENSG00000182934	SRP receptor subunit alpha
STX17	ENSG00000136874	Syntaxin 17
SYNCRIP	ENSG00000135316	Synaptotagmin binding cytoplasmic RNA interacting protein
TAB3	ENSG00000157625	TGF-beta activated kinase 1 (MAP3K7) binding protein 3
TAOK1	ENSG00000160551	TAO kinase 1
TBL1XR1	ENSG00000177565	TBL1X receptor 1
TCF3	ENSG00000071564	Transcription factor 3
TESPA1	ENSG00000135426	Thymocyte expressed, positive selection associated 1
TET2	ENSG00000168769	Tet methylcytosine dioxygenase 2
TET3	ENSG00000187605	Tet methylcytosine dioxygenase 3
TMEM135	ENSG00000166575	Transmembrane protein 135
TNFAIP3	ENSG00000118503	TNF alpha induced protein 3
TNRC6B	ENSG00000100354	Trinucleotide repeat containing adaptor 6B
TRIM2	ENSG00000109654	Tripartite motif containing 2
TRIM35	ENSG00000104228	Tripartite motif containing 35
TSPAN33	ENSG00000158457	Tetraspanin 33
U2SURP	ENSG00000163714	U2 snRNP associated SURP domain containing
UBE2V1	ENSG00000244687	Ubiquitin conjugating enzyme E2 V1
VCL	ENSG00000035403	Vinculin
VEGFA	ENSG00000112715	Vascular endothelial growth factor A
VPS33B	ENSG00000184056	VPS33B late endosome and lysosome associated
VPS4A	ENSG00000132612	Vacuolar protein sorting 4 homolog A
WIPI2	ENSG00000157954	WD repeat domain, phosphoinositide interacting 2
YTHDC1	ENSG00000083896	YTH domain containing 1
YWHAQ	ENSG00000134308	Tyrosine 3-monooxygenase/tryptophan 5-monooxygenase activation protein theta
ZBTB34	ENSG00000177125	Zinc finger and BTB domain containing 34
ZMYND11	ENSG00000015171	Zinc finger MYND-type containing 11
ZNF275	ENSG00000063587	Zinc finger protein 275
ZNF502	ENSG00000196653	Zinc finger protein 502
