# Supplementary material for: Acute changes in free and extracellular vesicle-associated circulating miRNAs and myokine profile in professional sky-runners during the Gran Sasso d’Italia vertical run
Source: Front Mol Biosci. 2022 Aug 26;9:915080. doi: 10.3389/fmolb.2022.915080 (PMC9459384; doi:10.3389/fmolb.2022.915080)
Supplement: Supplementary file 7 [file Table10.XLSX]

## Sheet: Foglio1
EV down-regulated
GO biological process complete	GO	genes number	raw P value	FDR		GO cellular component complete	GO	genes number	raw P value	FDR		GO molecular function complete	GO	genes number	raw P value	FDR		PANTHER Pathways	pathway ID	n genes	raw P value	FDR
biological regulation	GO:0065007	85	1.12E-06	2.50E-03		intracellular anatomical structure	GO:0005622	93	5.71E-06	1.94E-03		binding	GO:0005488	99	1.05E-06	2.58E-03		Integrin signalling pathway	P00034	6	5.51E-04	4.41E-02
regulation of biological process	GO:0050789	83	3.06E-07	1.60E-03		organelle	GO:0043226	90	3.21E-06	1.64E-03		protein binding	GO:0005515	95	2.25E-08	1.10E-04		Toll receptor signaling pathway	P00054	4	2.99E-04	4.79E-02
regulation of cellular process	GO:0050794	81	3.53E-07	1.38E-03		intracellular organelle	GO:0043229	87	3.48E-06	1.42E-03
positive regulation of biological process	GO:0048518	57	1.13E-07	8.87E-04		membrane-bounded organelle	GO:0043227	86	9.94E-06	2.54E-03
regulation of metabolic process	GO:0019222	56	4.00E-06	5.70E-03		intracellular membrane-bounded organelle	GO:0043231	82	6.40E-06	1.86E-03
multicellular organismal process	GO:0032501	56	1.03E-06	2.70E-03		nucleus	GO:0005634	62	1.64E-06	1.12E-03
cellular metabolic process	GO:0044237	56	3.76E-05	2.03E-02		organelle lumen	GO:0043233	48	2.73E-05	6.19E-03
positive regulation of cellular process	GO:0048522	56	1.21E-08	1.90E-04		intracellular organelle lumen	GO:0070013	48	2.73E-05	5.58E-03
regulation of macromolecule metabolic process	GO:0060255	51	3.03E-05	1.90E-02		membrane-enclosed lumen	GO:0031974	48	2.73E-05	5.07E-03
regulation of cellular metabolic process	GO:0031323	51	1.55E-05	1.21E-02		nucleoplasm	GO:0005654	45	3.74E-08	7.63E-05
regulation of primary metabolic process	GO:0080090	49	3.54E-05	1.98E-02		nuclear lumen	GO:0031981	45	7.72E-07	7.88E-04
developmental process	GO:0032502	48	1.65E-05	1.23E-02		cytosol	GO:0005829	44	2.80E-04	4.08E-02
regulation of nitrogen compound metabolic process	GO:0051171	48	3.20E-05	1.86E-02		protein complex involved in cell adhesion	GO:0098636	4	1.80E-04	3.06E-02
macromolecule metabolic process	GO:0043170	48	9.41E-05	3.78E-02		integrin alpha2-beta1 complex	GO:0034666	2	2.38E-04	3.74E-02
cellular component organization or biogenesis	GO:0071840	47	7.92E-05	3.36E-02
cellular component organization	GO:0016043	47	2.44E-05	1.59E-02
negative regulation of biological process	GO:0048519	44	1.47E-04	4.35E-02
anatomical structure development	GO:0048856	43	1.09E-04	4.17E-02
multicellular organism development	GO:0007275	41	3.04E-06	4.77E-03
cellular macromolecule metabolic process	GO:0044260	41	6.51E-06	7.29E-03
response to chemical	GO:0042221	39	1.42E-05	1.24E-02
system development	GO:0048731	38	6.74E-06	7.04E-03
protein metabolic process	GO:0019538	36	1.29E-04	4.40E-02
positive regulation of metabolic process	GO:0009893	35	1.66E-04	4.73E-02
organelle organization	GO:0006996	34	4.31E-05	2.18E-02
cellular protein metabolic process	GO:0032268	34	2.18E-05	1.55E-02
positive regulation of macromolecule metabolic process	GO:0010604	34	5.88E-05	2.79E-02
response to organic substance	GO:0010033	33	4.11E-07	1.29E-03
macromolecule modification	GO:0043412	33	5.65E-06	7.37E-03
positive regulation of cellular metabolic process	GO:0031325	33	6.39E-05	2.95E-02
cellular protein modification process	GO:0036211	32	2.28E-06	4.46E-03
positive regulation of nitrogen compound metabolic process	GO:0051173	32	4.32E-05	2.12E-02
protein modification process	GO:0036211	32	2.28E-06	3.97E-03
regulation of cell communication	GO:0010646	32	1.37E-04	4.39E-02
regulation of localization	GO:0032879	31	7.60E-06	7.44E-03
cellular response to chemical stimulus	GO:0070887	27	1.45E-04	4.45E-02
anatomical structure morphogenesis	GO:0009653	27	6.13E-06	7.39E-03
cellular response to organic substance	GO:0071310	24	6.64E-05	2.97E-02
positive regulation of nucleobase-containing compound metabolic process	GO:0045935	23	1.60E-04	4.64E-02
regulation of transport	GO:0051049	21	1.19E-04	4.24E-02
regulation of cell cycle	GO:0051726	16	1.37E-04	4.48E-02
protein phosphorylation	GO:0006468	14	1.51E-05	1.24E-02
peptidyl-amino acid modification	GO:0018193	14	1.39E-04	4.35E-02
phosphorylation	GO:0016310	14	1.84E-04	5.07E-02
chromatin organization	GO:0006325	13	8.36E-06	7.71E-03
DNA metabolic process	GO:0006259	13	1.67E-04	4.67E-02
regulation of metal ion transport	GO:0010959	9	1.84E-04	4.98E-02
mitotic cell cycle phase transition	GO:0044772	7	2.22E-05	1.52E-02
cell cycle phase transition	GO:0044770	7	3.09E-05	1.86E-02
protein methylation	GO:0006479	6	1.11E-04	4.15E-02
chromatin assembly	GO:0006335	6	1.33E-04	4.42E-02
protein alkylation	GO:0008213	6	1.11E-04	4.05E-02
cell cycle G1/S phase transition	GO:0044843	5	8.32E-05	3.43E-02
G1/S transition of mitotic cell cycle	GO:0000082	5	7.47E-05	3.25E-02
histone H3-K4 methylation	GO:0051568	4	1.08E-04	4.22E-02
heterochromatin assembly	GO:0140719	4	1.26E-04	4.38E-02
maintenance of blood-brain barrier	GO:0035633	4	4.01E-05	2.09E-02
regulation of mRNA polyadenylation	GO:1900363	3	1.45E-04	4.37E-02
