# Supplementary material for: Acute changes in free and extracellular vesicle-associated circulating miRNAs and myokine profile in professional sky-runners during the Gran Sasso d’Italia vertical run
Source: Front Mol Biosci. 2022 Aug 26;9:915080. doi: 10.3389/fmolb.2022.915080 (PMC9459384; doi:10.3389/fmolb.2022.915080)
Supplement: Supplementary file 8 [file Table5.XLSX]

## Sheet: Foglio1
t-miRNAs down-regulated target n=35
gene symbol	ENSID	gene name
ABCA1	ENSG00000165029	ATP binding cassette subfamily A member 1
ABHD2	ENSG00000140526	Abhydrolase domain containing 2, acylglycerol lipase
ADAM12	ENSG00000148848	ADAM metallopeptidase domain 12
BCAS3	ENSG00000141376	BCAS3 microtubule associated cell migration factor
BCL2L1	ENSG00000171552	BCL2 like 1
BTBD2	ENSG00000133243	BTB domain containing 2
CASTOR2	ENSG00000274070	Cytosolic arginine sensor for mTORC1 subunit 2
CDK16	ENSG00000102225	Cyclin dependent kinase 16
CLU	ENSG00000120885	Clusterin
CROT	ENSG00000005469	Carnitine O-octanoyltransferase
DCAF7	ENSG00000136485	DDB1 and CUL4 associated factor 7
EPHB3	ENSG00000182580	EPH receptor B3
FGF1	ENSG00000113578	Fibroblast growth factor 1
FOXP1	ENSG00000114861	Forkhead box P1
GLCCI1	ENSG00000106415	Glucocorticoid induced 1
GRWD1	ENSG00000105447	Glutamate rich WD repeat containing 1
HADHB	ENSG00000138029	Hydroxyacyl-CoA dehydrogenase trifunctional multienzyme complex subunit beta
NF2	ENSG00000186575	Neurofibromin 2
PDE1B	ENSG00000123360	Phosphodiesterase 1B
PEX5L	ENSG00000114757	Peroxisomal biogenesis factor 5 like
PPP1R9A	ENSG00000158528	Protein phosphatase 1 regulatory subunit 9A
RBM20	ENSG00000203867	RNA binding motif protein 20
ROS1	ENSG00000047936	ROS proto-oncogene 1, receptor tyrosine kinase
SATB2	ENSG00000119042	SATB homeobox 2
SLC27A4	ENSG00000167114	Solute carrier family 27 member 4
SMO	ENSG00000128602	Smoothened, frizzled class receptor
SP1	ENSG00000185591	Sp1 transcription factor
TRPC4AP	ENSG00000100991	Transient receptor potential cation channel subfamily C member 4 associated protein
UBE4A	ENSG00000110344	Ubiquitination factor E4A
USH1G	ENSG00000182040	USH1 protein network component sans
ZC3H12C	ENSG00000149289	Zinc finger CCCH-type containing 12C
ZNF208	ENSG00000160321	Zinc finger protein 208
ZNF281	ENSG00000162702	Zinc finger protein 281
ZNF394	ENSG00000160908	Zinc finger protein 394
ZNF772	ENSG00000197128	Zinc finger protein 772
