# Supplementary material for: Acute changes in free and extracellular vesicle-associated circulating miRNAs and myokine profile in professional sky-runners during the Gran Sasso d’Italia vertical run
Source: Front Mol Biosci. 2022 Aug 26;9:915080. doi: 10.3389/fmolb.2022.915080 (PMC9459384; doi:10.3389/fmolb.2022.915080)
Supplement: Supplementary file 9 [file Table7.XLSX]

## Sheet: Foglio1
EV-miRNAs down-regulated target n=102
gene symbol	ENSID	gene name
ABL2	ENSG00000143322	ABL proto-oncogene 2, non-receptor tyrosine kinase
AKT2	ENSG00000105221	AKT serine/threonine kinase 2
AMOTL1	ENSG00000166025	Angiomotin like 1
ANKRD29	ENSG00000154065	Ankyrin repeat domain 29
ANLN	ENSG00000011426	Anillin actin binding protein
ARHGDIA	ENSG00000141522	Rho GDP dissociation inhibitor alpha
ASH1L	ENSG00000116539	ASH1 like histone lysine methyltransferase
ATG9A	ENSG00000198925	Autophagy related 9A
ATXN7L3B	ENSG00000253719	Ataxin 7 like 3B
BBC3	ENSG00000105327	BCL2 binding component 3
C11orf24	ENSG00000171067	Chromosome 11 open reading frame 24
CACNA1C	ENSG00000151067	Calcium voltage-gated channel subunit alpha1 C
CARM1	ENSG00000142453	Coactivator associated arginine methyltransferase 1
CBX6	ENSG00000183741	Chromobox 6
CCNT1	ENSG00000129315	Cyclin T1
CD180	ENSG00000134061	CD180 molecule
CDC25A	ENSG00000164045	Cell division cycle 25A
CDC42	ENSG00000070831	Cell division cycle 42
CDC7	ENSG00000097046	Cell division cycle 7
CDX2	ENSG00000165556	Caudal type homeobox 2
CLDN1	ENSG00000163347	Claudin 1
CLSPN	ENSG00000092853	Claspin
CLU	ENSG00000120885	Clusterin
CNKSR3	ENSG00000153721	CNKSR family member 3
CPEB3	ENSG00000107864	Cytoplasmic polyadenylation element binding protein 3
CPSF7	ENSG00000149532	Cleavage and polyadenylation specific factor 7
CRYBG1	CRYBG1	Crystallin beta-gamma domain containing 1
CTDSPL	ENSG00000144677	CTD small phosphatase like
CUL2	ENSG00000108094	Cullin 2
DIAPH1	ENSG00000131504	Diaphanous related formin 1
DNMT3A	ENSG00000119772	DNA methyltransferase 3 alpha
E2F5	ENSG00000133740	E2F transcription factor 5
ENTPD1	ENSG00000138185	Ectonucleoside triphosphate diphosphohydrolase 1
FAM71F2	ENSG00000205085	Family with sequence similarity 71 member F2
FBRS	ENSG00000156860	Fibrosin
FBXL20	ENSG00000108306	F-box and leucine rich repeat protein 20
FEM1B	ENSG00000169018	Fem-1 homolog B
FMNL3	ENSG00000161791	Formin like 3 [
HBP1	ENSG00000105856	HMG-box transcription factor 1
HOXA10	ENSG00000253293	Homeobox A10
HSPD1	ENSG00000144381	Heat shock protein family D (Hsp60) member 1
INSIG1	ENSG00000186480	Insulin induced gene 1
ITGA2	ENSG00000164171	Integrin subunit alpha 2
ITGA6	ENSG00000091409	Integrin subunit alpha 6
ITGB1	ENSG00000150093	Integrin subunit beta 1
KCTD15	ENSG00000153885	Potassium channel tetramerization domain containing 15
KIF5B	ENSG00000170759	Kinesin family member 5B
KLF4	ENSG00000136826	Kruppel like factor 4
KMT2D	ENSG00000167548	Lysine methyltransferase 2D
LAMA2	ENSG00000196569	Laminin subunit alpha 2
LPL	ENSG00000175445	Lipoprotein lipase
MINK1	ENSG00000141503	Misshapen like kinase 1
MTFR1L	ENSG00000117640	Mitochondrial fission regulator 1 like
MYB	ENSG00000118513	MYB proto-oncogene, transcription factor
NASP	ENSG00000132780	Nuclear autoantigenic sperm protein
NAV3	ENSG00000067798	Neuron navigator 3
NCKAP1	ENSG00000061676	NCK associated protein 1
NETO2	ENSG00000171208	Neuropilin and tolloid like 2
ORC4	ENSG00000115947	Origin recognition complex subunit 4
OTUD4	ENSG00000164164	OTU deubiquitinase 4
P3H1	ENSG00000117385	Prolyl 3-hydroxylase 1
PAN2	ENSG00000135473	Poly(A) specific ribonuclease subunit PAN2
PHACTR2	ENSG00000112419	Phosphatase and actin regulator 2
PHC3	ENSG00000173889	Polyhomeotic homolog 3
PHETA2	ENSG00000177096	PH domain containing endocytic trafficking adaptor 2
PHLPP2	ENSG00000040199	PH domain and leucine rich repeat protein phosphatase 2
PIM1	ENSG00000137193	Pim-1 proto-oncogene, serine/threonine kinase
PLAG1	ENSG00000181690	PLAG1 zinc finger
POGK	ENSG00000143157	Pogo transposable element derived with KRAB domain
PPIG	ENSG00000138398	Peptidylprolyl isomerase G
PPM1D	ENSG00000170836	Protein phosphatase, Mg2+/Mn2+ dependent 1D
QKI	ENSG00000112531	QKI, KH domain containing RNA binding
RAD23B	ENSG00000119318	RAD23 homolog B, nucleotide excision repair protein
REL	ENSG00000162924	REL proto-oncogene, NF-kB subunit
RIF1	ENSG00000080345	Replication timing regulatory factor 1
RNF138	ENSG00000134758	Ring finger protein 138
ROBO1	ENSG00000169855	Roundabout guidance receptor 1
SCOC	ENSG00000153130	Short coiled-coil protein
SEC31A	ENSG00000138674	SEC31 homolog A, COPII coat complex component
SESTD1	ENSG00000187231	SEC14 and spectrin domain containing 1
SHOC2	ENSG00000108061	SHOC2 leucine rich repeat scaffold protein
SIDT2	ENSG00000149577	SID1 transmembrane family member 2
SLC22A7	ENSG00000137204	Solute carrier family 22 member 7
SLC25A22	ENSG00000177542	Solute carrier family 25 member 22
SLC2A3	ENSG00000059804	Solute carrier family 2 member 3
SLC30A10	ENSG00000196660	Solute carrier family 30 member 10
SNTB2	ENSG00000168807	Syntrophin beta 2
SOX5	ENSG00000134532	SRY-box transcription factor 5
SYNCRIP	ENSG00000135316	Synaptotagmin binding cytoplasmic RNA interacting protein
TESPA1	ENSG00000135426	Thymocyte expressed, positive selection associated 1
TET2	ENSG00000168769	Tet methylcytosine dioxygenase 2
TET3	ENSG00000187605	Tet methylcytosine dioxygenase 3
TGFBR3	ENSG00000069702	Transforming growth factor beta receptor 3
TLK1	ENSG00000198586	Tousled like kinase 1
TNFAIP3	ENSG00000118503	TNF alpha induced protein 3
TPM3	ENSG00000143549	Tropomyosin 3
UBE2V1	ENSG00000244687	Ubiquitin conjugating enzyme E2 V1
UBN2	ENSG00000157741	Ubinuclein 2
USP15	ENSG00000135655	Ubiquitin specific peptidase 15
WEE1	ENSG00000166483	WEE1 G2 checkpoint kinase
WNK3	ENSG00000196632	WNK lysine deficient protein kinase 3
ZBTB34	ENSG00000177125	Zinc finger and BTB domain containing 34
