# Supplementary material for: Acute changes in free and extracellular vesicle-associated circulating miRNAs and myokine profile in professional sky-runners during the Gran Sasso d’Italia vertical run
Source: Front Mol Biosci. 2022 Aug 26;9:915080. doi: 10.3389/fmolb.2022.915080 (PMC9459384; doi:10.3389/fmolb.2022.915080)
Supplement: Supplementary file 10 [file Table8.XLSX]

## Sheet: Foglio1
t-miRNA up-regulated
GO biological process complete	GO	n genes	raw p-value	FDR		GO cellular component complete	GO	n genes	raw p-value	FDR		GO molecular function complete	GO	n genes	raw p-value	FDR		Panther Pathways	Pathways code	n genes	raw p-value	FDR
biological_process	GO:0008150	154	2.72E-05	2.33E-03		cellular_component	GO:0005575	157	3.38E-04	2.65E-02		molecular_function	GO:0003674	155	1.10E-04	3.38E-02		Unclassified		110	2.51E-09	4.01E-07
cellular process	GO:0009987	137	1.91E-04	1.10E-02		intracellular anatomical structure	GO:0005622	148	8.10E-11	1.65E-07		binding	GO:0005488	151	2.80E-07	4.57E-04		CCKR signaling map	P06959	9	1.16E-05	9.28E-04
biological regulation	GO:0065007	128	1.20E-07	3.08E-05		organelle	GO:0043226	141	1.88E-09	6.41E-07		protein binding	GO:0005515	146	3.91E-11	1.92E-07		Gonadotropin-releasing hormone receptor pathway	P06664	9	1.22E-04	3.89E-03
regulation of biological process	GO:0050789	122	2.88E-07	5.95E-05		intracellular organelle	GO:0043229	138	2.06E-10	1.40E-07		organic cyclic compound binding	GO:0097159	76	1.17E-06	1.43E-03		Inflammation mediated by chemokine and cytokine signaling pathway	P00031	9	2.44E-04	6.50E-03
regulation of cellular process	GO:0050794	121	3.47E-08	1.36E-05		membrane-bounded organelle	GO:0043227	137	6.46E-10	3.30E-07		heterocyclic compound binding	GO:1901363	75	1.66E-06	1.62E-03		Angiogenesis	P00005	8	1.07E-04	4.29E-03
regulation of metabolic process	GO:0019222	94	1.13E-11	3.54E-08		intracellular membrane-bounded organelle	GO:0043231	132	1.09E-10	1.11E-07		enzyme binding	GO:0019899	44	4.72E-10	1.16E-06		Integrin signalling pathway	P00034	7	1.10E-03	1.77E-02
positive regulation of biological process	GO:0048518	91	3.89E-12	3.05E-08		cytoplasm	GO:0005737	119	2.25E-05	2.87E-03		protein-containing complex binding	GO:0044877	26	8.05E-06	4.39E-03		Apoptosis signaling pathway	P00006	7	7.19E-05	3.83E-03
regulation of macromolecule metabolic process	GO:0060255	90	6.44E-12	3.36E-08		nucleus	GO:0005634	97	1.63E-09	6.67E-07		kinase binding	GO:0019900	20	3.70E-06	2.59E-03		Alzheimer disease-presenilin pathway	P00004	6	6.63E-04	1.52E-02
positive regulation of cellular process	GO:0048522	90	5.01E-14	7.86E-10		cytosol	GO:0005829	77	3.93E-09	1.15E-06		protein kinase binding	GO:0019901	19	2.89E-06	2.36E-03		Parkinson disease	P00049	5	1.35E-03	1.80E-02
metabolic process	GO:0008152	90	8.70E-06	9.87E-04		protein-containing complex	GO:0032991	76	9.73E-08	1.99E-05		kinase activity	GO:0016301	18	3.29E-05	1.24E-02		p53 pathway feedback loops 2	P04398	4	8.36E-04	1.67E-02
cellular metabolic process	GO:0044237	88	1.44E-07	3.48E-05		organelle lumen	GO:0043233	74	2.36E-07	4.38E-05		phosphotransferase activity, alcohol group as acceptor	GO:0016773	17	3.38E-05	1.19E-02		PI3 kinase pathway	P00048	4	1.23E-03	1.79E-02
regulation of cellular metabolic process	GO:0031323	88	1.05E-11	4.10E-08		intracellular organelle lumen	GO:0070013	74	2.36E-07	4.02E-05		transcription factor binding	GO:0008134	16	2.58E-05	1.05E-02		Enkephalin release	P05913	3	3.80E-03	4.68E-02
organic substance metabolic process	GO:0071704	87	6.72E-06	7.98E-04		membrane-enclosed lumen	GO:0031974	74	2.36E-07	3.71E-05		DNA-binding transcription factor binding	GO:0140297	15	6.86E-06	4.20E-03		Cell cycle	P00013	3	1.01E-03	1.79E-02
regulation of primary metabolic process	GO:0080090	86	1.95E-11	3.81E-08		nuclear lumen	GO:0031981	65	6.99E-08	1.58E-05		RNA polymerase II-specific DNA-binding transcription factor binding	GO:0061629	11	1.25E-04	3.41E-02
primary metabolic process	GO:0044238	86	5.57E-07	1.05E-04		nucleoplasm	GO:0005654	63	2.23E-08	5.70E-06		beta-catenin binding	GO:0008013	7	8.54E-06	4.19E-03
regulation of nitrogen compound metabolic process	GO:005117	85	1.26E-11	3.29E-08		cell junction	GO:0030054	32	2.08E-04	1.84E-02		RNA polymerase binding	GO:0070063	5	1.52E-04	3.93E-02
response to stimulus	GO:0050896	84	6.03E-04	2.67E-02		catalytic complex	GO:1902494	27	4.45E-05	5.04E-03		cyclin-dependent protein serine/threonine kinase regulator activity	GO:0016538	5	6.34E-05	2.07E-02
nitrogen compound metabolic process	GO:0006807	77	1.75E-05	1.70E-03		microtubule cytoskeleton	GO:0015630	23	5.50E-04	3.40E-02		Unclassified		4	1.10E-04	3.19E-02
multicellular organismal process	GO:0032501	77	1.01E-05	1.12E-03		synapse	GO:0045202	22	9.82E-04	4.89E-02		I-SMAD binding	GO:0070411	4	9.35E-06	4.17E-03
negative regulation of biological process	GO:0048519	77	8.76E-10	6.87E-07		nuclear protein-containing complex	GO:0140513	22	3.65E-04	2.76E-02
cellular component organization or biogenesis	GO:0071840	76	5.85E-08	1.80E-05		anchoring junction	GO:0070161	19	3.76E-05	4.51E-03
macromolecule metabolic process	GO:0043170	76	3.30E-07	6.71E-05		somatodendritic compartment	GO:0036477	16	9.68E-04	4.94E-02
cellular component organization	GO:0016043	76	1.24E-08	5.72E-06		transferase complex	GO:1990234	16	7.37E-04	3.96E-02
developmental process	GO:0032502	75	7.62E-08	2.06E-05		postsynapse	GO:0098794	15	1.14E-04	1.17E-02
negative regulation of cellular process	GO:0048523	75	1.22E-10	1.74E-07		cell-cell junction	GO:0005911	15	1.17E-05	1.60E-03
regulation of gene expression	GO:0010468	75	9.99E-11	1.57E-07		perinuclear region of cytoplasm	GO:0048471	15	6.51E-04	3.69E-02
anatomical structure development	GO:0048856	72	1.43E-08	6.39E-06		transcription regulator complex	GO:0005667	12	6.66E-04	3.67E-02
cellular response to stimulus	GO:0051716	70	1.06E-03	3.95E-02		focal adhesion	GO:0005925	11	5.25E-04	3.46E-02
regulation of nucleobase-containing compound metabolic process	GO:0019219	67	1.59E-10	2.08E-07		cell-substrate junction	GO:0030055	11	6.22E-04	3.63E-02
multicellular organism development	GO:0007275	66	9.02E-10	6.43E-07		postsynaptic specialization	GO:0099572	10	4.25E-04	3.09E-02
regulation of biosynthetic process	GO:0009889	66	1.07E-09	7.01E-07		neuron to neuron synapse	GO:0098984	10	4.94E-04	3.36E-02
regulation of cellular biosynthetic process	GO:0031326	64	5.71E-09	2.98E-06		transferase complex, transferring phosphorus-containing groups	GO:0061695	9	4.32E-04	3.04E-02
regulation of macromolecule biosynthetic process	GO:0010556	64	8.50E-10	7.01E-07		recycling endosome	GO:0055037	8	1.88E-04	1.74E-02
positive regulation of metabolic process	GO:0009893	63	9.59E-10	6.54E-07		Schaffer collateral - CA1 synapse	GO:0098685	8	2.91E-07	4.24E-05
regulation of RNA metabolic process	GO:0051252	63	3.63E-10	3.80E-07		adherens junction	GO:0005912	7	5.90E-04	3.54E-02
positive regulation of macromolecule metabolic process	GO:0010604	63	1.93E-11	4.33E-08		serine/threonine protein kinase complex	GO:1902554	6	2.61E-04	2.22E-02
localization	GO:0051252	62	1.06E-04	6.84E-03		protein kinase complex	GO:1902911	6	5.45E-04	3.48E-02
cellular macromolecule metabolic process	GO:0044260	60	9.39E-07	1.58E-04		euchromatin	GO:0000791	5	1.75E-04	1.70E-02
organonitrogen compound metabolic process	GO:1901564	58	7.71E-04	3.15E-02		cyclin-dependent protein kinase holoenzyme complex	GO:0000307	5	6.92E-05	7.43E-03
positive regulation of nitrogen compound metabolic process	GO:0051173	58	6.01E-11	1.05E-07		protein complex involved in cell adhesion	GO:0098636	4	9.56E-04	5.01E-02
positive regulation of cellular metabolic process	GO:0031325	58	7.85E-10	6.83E-07		Unclassified		2	3.38E-04	2.76E-02
system development	GO:0048731	57	1.28E-07	3.18E-05
regulation of response to stimulus	GO:0048583	57	1.56E-06	2.38E-04
regulation of RNA biosynthetic process	GO:2001141	55	6.00E-08	1.78E-05
signal transduction	GO:0007165	55	1.37E-03	4.87E-02
regulation of transcription, DNA-templated	GO:0006355	55	5.56E-08	1.78E-05
negative regulation of metabolic process	GO:0009892	55	2.16E-10	2.60E-07
regulation of nucleic acid-templated transcription	GO:1903506	55	5.60E-08	1.76E-05
protein metabolic process	GO:0019538	55	6.47E-06	7.74E-04
regulation of cell communication	GO:0010646	53	1.27E-07	3.22E-05
regulation of signaling	GO:0023051	53	1.40E-07	3.44E-05
cellular protein metabolic process	GO:0032268	52	4.10E-07	7.94E-05
response to chemical	GO:0042221	52	1.19E-04	7.44E-03
regulation of biological quality	GO:0065008	51	2.83E-05	2.40E-03
macromolecule modification	GO:0043412	51	1.88E-08	8.19E-06
cellular protein modification process	GO:0036211	50	2.87E-09	1.73E-06
cellular developmental process	GO:0048869	50	5.39E-06	6.65E-04
protein modification process	GO:0036211	50	2.87E-09	1.67E-06
negative regulation of macromolecule metabolic process	GO:0010605	50	6.08E-09	3.07E-06
cell differentiation	GO:0030154	50	4.95E-06	6.16E-04
regulation of signal transduction	GO:0009966	49	1.76E-07	4.07E-05
animal organ development	GO:0048513	49	1.36E-06	2.12E-04
organelle organization	GO:0006996	48	2.44E-05	2.19E-03
response to stress	GO:0006950	47	4.04E-05	3.13E-03
negative regulation of cellular metabolic process	GO:0031324	46	3.68E-08	1.37E-05
regulation of molecular function	GO:0065009	45	1.70E-05	1.67E-03
regulation of transcription by RNA polymerase II	GO:0006357	45	2.50E-07	5.43E-05
organic cyclic compound metabolic process	GO:1901360	45	1.68E-05	1.66E-03
regulation of cellular protein metabolic process	GO:0032268	44	4.26E-08	1.48E-05
regulation of protein metabolic process	GO:0051246	44	4.03E-07	7.89E-05
response to organic substance	GO:0010033	43	2.59E-06	3.56E-04
regulation of developmental process	GO:0050793	43	2.44E-07	5.38E-05
anatomical structure morphogenesis	GO:0009653	43	7.16E-09	3.51E-06
cellular aromatic compound metabolic process	GO:0006725	42	2.47E-05	2.18E-03
regulation of localization	GO:0032879	41	3.35E-05	2.72E-03
negative regulation of nitrogen compound metabolic process	GO:0051172	41	1.32E-06	2.07E-04
heterocycle metabolic process	GO:0046483	41	3.63E-05	2.91E-03
positive regulation of nucleobase-containing compound metabolic process	GO:0045935	41	9.19E-09	4.36E-06
cellular response to chemical stimulus	GO:0070887	40	1.96E-05	1.87E-03
nucleobase-containing compound metabolic process	GO:0006139	40	2.06E-05	1.94E-03
positive regulation of response to stimulus	GO:0048584	40	2.81E-07	5.88E-05
regulation of cellular component organization	GO:0051128	40	2.00E-06	2.84E-04
regulation of catalytic activity	GO:0050790	39	4.46E-06	5.59E-04
nucleic acid metabolic process	GO:0090304	38	6.63E-07	1.19E-04
response to external stimulus	GO:0009605	38	1.97E-05	1.87E-03
cellular response to organic substance	GO:0071310	37	6.46E-07	1.18E-04
cellular localization	GO:0051641	37	1.01E-05	1.12E-03
regulation of multicellular organismal process	GO:0051239	37	5.77E-04	2.60E-02
regulation of cell differentiation	GO:0045595	36	3.55E-09	1.92E-06
positive regulation of biosynthetic process	GO:0009891	36	3.57E-06	4.55E-04
nervous system development	GO:0007399	35	9.64E-06	1.08E-03
negative regulation of biosynthetic process	GO:0009890	35	2.40E-08	1.02E-05
tissue development	GO:0009888	35	7.46E-08	2.05E-05
positive regulation of RNA metabolic process	GO:0051254	35	7.97E-07	1.42E-04
cellular component biogenesis	GO:0044085	35	1.19E-03	4.34E-02
positive regulation of cellular biosynthetic process	GO:0031328	35	5.98E-06	7.21E-04
cellular component assembly	GO:0022607	35	2.62E-04	1.41E-02
positive regulation of macromolecule biosynthetic process	GO:0010557	35	1.66E-06	2.44E-04
cell surface receptor signaling pathway	GO:0007166	34	3.42E-05	2.76E-03
negative regulation of cellular biosynthetic process	GO:0031327	34	5.15E-08	1.72E-05
positive regulation of cell communication	GO:0010647	34	2.55E-07	5.46E-05
positive regulation of signaling	GO:0023056	34	2.72E-07	5.77E-05
regulation of cell population proliferation	GO:0042127	34	1.68E-07	4.00E-05
phosphate-containing compound metabolic process	GO:0006796	33	5.63E-06	6.84E-04
phosphorus metabolic process	GO:0006793	33	1.05E-05	1.13E-03
positive regulation of signal transduction	GO:0009967	33	7.79E-08	2.07E-05
positive regulation of developmental process	GO:0051094	33	2.14E-09	1.34E-06
regulation of cell death	GO:0010941	33	3.37E-07	6.77E-05
negative regulation of macromolecule biosynthetic process	GO:0010558	33	7.01E-08	2.03E-05
macromolecule localization	GO:0033036	32	9.49E-04	3.67E-02
positive regulation of RNA biosynthetic process	GO:1902680	31	7.91E-06	9.04E-04
positive regulation of cellular protein metabolic process	GO:0051247	31	1.71E-07	4.00E-05
positive regulation of protein metabolic process	GO:0051247	31	6.07E-07	1.12E-04
positive regulation of nucleic acid-templated transcription	GO:1903508	31	7.48E-06	8.68E-04
negative regulation of nucleobase-containing compound metabolic process	GO:0045934	31	1.06E-06	1.77E-04
positive regulation of transcription, DNA-templated	GO:0045893	31	7.48E-06	8.62E-04
regulation of cell cycle	GO:0051726	30	3.27E-09	1.83E-06
negative regulation of RNA metabolic process	GO:0051253	30	5.87E-07	1.10E-04
cell development	GO:0048468	30	1.41E-05	1.43E-03
regulation of protein modification process	GO:0031399	30	3.45E-06	4.50E-04
regulation of intracellular signal transduction	GO:1902531	29	6.40E-05	4.58E-03
protein localization	GO:0008104	29	4.42E-04	2.16E-02
negative regulation of RNA biosynthetic process	GO:1902679	28	1.20E-06	1.92E-04
establishment of localization in cell	GO:0051649	28	8.43E-05	5.72E-03
response to endogenous stimulus	GO:0009719	28	1.60E-06	2.42E-04
positive regulation of molecular function	GO:0044093	28	3.31E-05	2.70E-03
catabolic process	GO:0009056	28	1.45E-03	5.00E-02
negative regulation of gene expression	GO:0010629	28	3.46E-10	3.88E-07
negative regulation of nucleic acid-templated transcription	GO:1903507	28	1.17E-06	1.89E-04
negative regulation of transcription, DNA-templated	GO:0045892	28	1.13E-06	1.87E-04
regulation of response to stress	GO:0080134	28	2.69E-06	3.67E-04
positive regulation of cell differentiation	GO:0045597	27	8.83E-10	6.59E-07
biological process involved in interspecies interaction between organisms	GO:0044419	27	1.14E-04	7.28E-03
regulation of transport	GO:0051049	27	5.04E-04	2.40E-02
regulation of programmed cell death	GO:0043067	27	3.66E-05	2.93E-03
positive regulation of transcription by RNA polymerase II	GO:0045944	27	1.45E-06	2.23E-04
epithelium development	GO:0060429	26	2.00E-07	4.54E-05
regulation of multicellular organismal development	GO:2000026	26	1.84E-05	1.78E-03
cellular catabolic process	GO:0044248	26	6.13E-04	2.67E-02
negative regulation of response to stimulus	GO:0048585	26	5.30E-04	2.48E-02
positive regulation of multicellular organismal process	GO:0051240	26	9.37E-05	6.17E-03
regulation of apoptotic process	GO:0042981	26	6.74E-05	4.78E-03
positive regulation of catalytic activity	GO:0043085	26	1.61E-06	2.41E-04
neurogenesis	GO:0022008	25	9.47E-06	1.07E-03
organic substance catabolic process	GO:1901575	25	1.06E-03	3.95E-02
cellular macromolecule localization	GO:0070727	25	6.50E-05	4.63E-03
intracellular signal transduction	GO:0035556	25	2.74E-04	1.47E-02
phosphorylation	GO:0016310	25	5.37E-08	1.75E-05
cellular protein localization	GO:0008104	25	6.30E-05	4.57E-03
movement of cell or subcellular component	GO:0005575	24	5.68E-04	2.60E-02
regulation of phosphate metabolic process	GO:0019220	24	2.33E-04	1.29E-02
animal organ morphogenesis	GO:0009887	24	8.17E-07	1.42E-04
embryo development	GO:0009790	24	2.10E-06	2.94E-04
regulation of phosphorus metabolic process	GO:0051174	24	3.73E-04	1.89E-02
homeostatic process	GO:0042592	23	6.39E-04	2.75E-02
intracellular transport	GO:0046907	23	3.23E-04	1.69E-02
positive regulation of cell population proliferation	GO:0008284	23	1.24E-06	1.96E-04
protein phosphorylation	GO:0006468	22	5.97E-08	1.80E-05
response to other organism	GO:0051707	22	1.42E-03	4.94E-02
regulation of locomotion	GO:0040012	22	1.57E-05	1.58E-03
tissue morphogenesis	GO:0048729	22	7.03E-10	6.48E-07
negative regulation of signal transduction	GO:0009968	22	3.75E-04	1.88E-02
generation of neurons	GO:0048699	22	3.68E-05	2.93E-03
regulation of transferase activity	GO:0051338	22	2.44E-06	3.38E-04
regulation of cellular component movement	GO:0051128	22	2.46E-05	2.19E-03
plasma membrane bounded cell projection organization	GO:0120036	22	3.73E-05	2.94E-03
tube development	GO:0035295	22	1.16E-06	1.90E-04
regulation of phosphorylation	GO:0042325	22	3.43E-04	1.76E-02
negative regulation of cell communication	GO:0010648	22	1.11E-03	4.11E-02
negative regulation of signaling	GO:0023057	22	1.16E-03	4.24E-02
cell projection organization	GO:0030030	22	7.11E-05	4.97E-03
positive regulation of intracellular signal transduction	GO:1902533	21	3.04E-05	2.55E-03
cell cycle	GO:0007049	21	6.06E-04	2.68E-02
cellular response to endogenous stimulus	GO:0071495	21	1.03E-04	6.71E-03
regulation of cell motility	GO:2000145	21	2.55E-05	2.21E-03
regulation of catabolic process	GO:0009894	21	3.88E-05	3.04E-03
positive regulation of cellular component organization	GO:0051130	21	6.90E-05	4.87E-03
positive regulation of protein modification process	GO:0031401	21	4.46E-05	3.45E-03
negative regulation of transcription by RNA polymerase II	GO:0000122	21	2.30E-05	2.12E-03
tube morphogenesis	GO:0035239	21	7.04E-08	2.01E-05
regulation of cell migration	GO:0030334	21	1.05E-05	1.13E-03
neuron differentiation	GO:0030182	21	4.65E-05	3.57E-03
negative regulation of cell death	GO:0060548	21	3.93E-05	3.07E-03
regulation of protein phosphorylation	GO:0001932	20	5.38E-04	2.50E-02
cellular component morphogenesis	GO:0032989	20	3.84E-08	1.40E-05
morphogenesis of an epithelium	GO:0002009	20	6.54E-10	6.41E-07
regulation of organelle organization	GO:0033043	20	9.95E-04	3.76E-02
response to abiotic stimulus	GO:0009628	20	5.31E-04	2.47E-02
regulation of cell adhesion	GO:0030155	20	2.95E-06	3.96E-04
response to organonitrogen compound	GO:0010243	19	1.63E-04	9.68E-03
circulatory system development	GO:0072359	19	7.07E-05	4.97E-03
regulation of protein localization	GO:0032880	19	3.70E-05	2.93E-03
response to nitrogen compound	GO:1901698	19	7.51E-04	3.09E-02
cell morphogenesis	GO:0000902	19	2.04E-06	2.88E-04
neuron development	GO:0048666	19	2.37E-05	2.17E-03
negative regulation of protein metabolic process	GO:0051248	19	7.27E-04	3.05E-02
regulation of cellular component biogenesis	GO:0044087	19	1.78E-04	1.04E-02
regulation of cellular catabolic process	GO:0031329	19	4.96E-05	3.79E-03
positive regulation of phosphorus metabolic process	GO:0010562	19	8.65E-05	5.84E-03
positive regulation of phosphate metabolic process	GO:0045937	19	8.65E-05	5.82E-03
regulation of cellular response to stress	GO:0080135	19	3.26E-06	4.33E-04
developmental process involved in reproduction	GO:0003006	18	1.18E-03	4.30E-02
cell part morphogenesis	GO:0032990	18	7.22E-08	2.02E-05
cell projection morphogenesis	GO:0048858	18	4.06E-08	1.45E-05
neuron projection morphogenesis	GO:0048812	18	3.16E-08	1.27E-05
protein modification by small protein conjugation or removal	GO:0070647	18	2.89E-04	1.54E-02
anatomical structure formation involved in morphogenesis	GO:0048646	18	2.89E-04	1.54E-02
negative regulation of cellular protein metabolic process	GO:0051248	18	5.98E-04	2.66E-02
programmed cell death	GO:0012501	18	4.54E-04	2.20E-02
negative regulation of multicellular organismal process	GO:0051241	18	1.31E-03	4.71E-02
plasma membrane bounded cell projection morphogenesis	GO:0120039	18	3.58E-08	1.37E-05
neuron projection development	GO:0031175	18	4.38E-06	5.54E-04
macromolecule catabolic process	GO:0009057	18	4.66E-04	2.24E-02
positive regulation of phosphorylation	GO:0042327	18	8.24E-05	5.61E-03
cell death	GO:0008219	18	1.06E-03	3.95E-02
DNA metabolic process	GO:0006259	17	1.68E-04	9.97E-03
positive regulation of transferase activity	GO:0051347	17	3.53E-06	4.54E-04
negative regulation of programmed cell death	GO:0043069	17	7.31E-04	3.06E-02
negative regulation of apoptotic process	GO:0043066	17	5.87E-04	2.61E-02
regulation of cell cycle process	GO:0010564	17	5.94E-05	4.37E-03
immune system development	GO:0002520	16	1.50E-04	9.20E-03
regulation of mitotic cell cycle	GO:0007346	16	2.87E-06	3.88E-04
positive regulation of protein phosphorylation	GO:0001934	16	2.44E-04	1.34E-02
enzyme-linked receptor protein signaling pathway	GO:0007167	16	2.53E-05	2.20E-03
cell activation	GO:0001775	16	5.91E-05	4.39E-03
response to organic cyclic compound	GO:0014070	16	1.03E-03	3.86E-02
cell morphogenesis involved in differentiation	GO:0000904	16	5.44E-06	6.66E-04
protein modification by small protein conjugation	GO:0032446	16	3.54E-04	1.81E-02
cellular macromolecule catabolic process	GO:0032446	16	1.05E-03	3.95E-02
regulation of kinase activity	GO:0043549	16	4.07E-04	2.01E-02
protein ubiquitination	GO:0016567	16	1.28E-04	7.95E-03
cell migration	GO:0016477	16	1.35E-03	4.80E-02
response to lipid	GO:0033993	16	6.48E-04	2.76E-02
cell junction organization	GO:0034330	16	1.70E-06	2.44E-04
membrane organization	GO:0061024	16	9.22E-04	3.58E-02
regulation of cellular localization	GO:0060341	15	7.96E-04	3.18E-02
vasculature development	GO:0001944	15	2.03E-05	1.92E-03
blood vessel development	GO:0001568	15	1.25E-05	1.31E-03
gland development	GO:0048732	15	9.02E-07	1.54E-04
embryo development ending in birth or egg hatching	GO:0009792	15	2.40E-04	1.33E-02
regulation of epithelial cell proliferation	GO:0050678	15	9.20E-08	2.40E-05
regulation of MAPK cascade	GO:0043408	15	2.56E-04	1.39E-02
negative regulation of cell population proliferation	GO:0008285	15	4.78E-04	2.30E-02
heart development	GO:0007507	15	2.40E-05	2.17E-03
intracellular protein transport	GO:0006886	14	7.66E-04	3.14E-02
regulation of cell cycle phase transition	GO:1901987	14	1.28E-05	1.33E-03
cellular response to growth factor stimulus	GO:0071363	14	1.67E-05	1.66E-03
response to growth factor	GO:0070848	14	3.29E-05	2.70E-03
multicellular organismal homeostasis	GO:0048871	14	1.67E-06	2.42E-04
positive regulation of cell motility	GO:2000147	14	1.16E-04	7.36E-03
regulation of cellular macromolecule biosynthetic process	GO:2000112	14	1.19E-04	7.46E-03
positive regulation of locomotion	GO:0040017	14	1.56E-04	9.35E-03
cell morphogenesis involved in neuron differentiation	GO:004866	14	7.01E-06	8.26E-04
embryonic morphogenesis	GO:0048598	14	2.21E-04	1.24E-02
positive regulation of cellular component movement	GO:0051272	14	1.50E-04	9.20E-03
regulation of plasma membrane bounded cell projection organization	GO:0120035	14	4.03E-04	2.00E-02
regulation of DNA metabolic process	GO:0051052	14	9.29E-05	6.14E-03
regulation of cell projection organization	GO:0031344	14	5.16E-04	2.44E-02
chordate embryonic development	GO:0043009	14	5.56E-04	2.56E-02
positive regulation of cell death	GO:0010942	14	1.96E-04	1.12E-02
positive regulation of cell migration	GO:0030335	14	7.36E-05	5.06E-03
post-transcriptional regulation of gene expression	GO:0010608	14	6.16E-05	4.49E-03
cell population proliferation	GO:0008283	14	5.02E-05	3.82E-03
regulation of protein kinase activity	GO:0045859	14	6.93E-04	2.94E-02
epithelial tube morphogenesis	GO:0060562	14	2.21E-07	4.95E-05
positive regulation of cell adhesion	GO:0045785	13	1.05E-04	6.74E-03
regulation of protein serine/threonine kinase activity	GO:0071900	13	1.33E-05	1.35E-03
positive regulation of kinase activity	GO:0071900	13	1.52E-04	9.29E-03
response to inorganic substance	GO:0010035	13	2.52E-04	1.38E-02
regulation of cell development	GO:0060284	13	1.55E-04	9.36E-03
leukocyte activation	GO:0045321	13	3.01E-04	1.58E-02
ubiquitin-dependent protein catabolic process	GO:0006511	13	5.25E-04	2.47E-02
urogenital system development	GO:0006511	13	3.36E-06	4.43E-04
proteolysis involved in cellular protein catabolic process	GO:0051603	13	1.45E-03	4.99E-02
growth	GO:0040007	13	1.02E-05	1.11E-03
positive regulation of catabolic process	GO:0009896	13	2.30E-04	1.28E-02
developmental growth	GO:0048589	13	1.02E-05	1.10E-03
blood vessel morphogenesis	GO:0048514	13	3.12E-05	2.58E-03
modification-dependent macromolecule catabolic process	GO:0043632	13	7.43E-04	3.10E-02
positive regulation of cellular catabolic process	GO:0031331	13	5.91E-05	4.37E-03
epithelial cell differentiation	GO:0030855	13	9.73E-04	3.71E-02
mRNA metabolic process	GO:0016071	13	8.77E-04	3.45E-02
modification-dependent protein catabolic process	GO:0019941	13	6.26E-04	2.70E-02
hemopoiesis	GO:0030097	13	1.16E-03	4.25E-02
axonogenesis	GO:0007409	12	2.38E-05	2.16E-03
regulation of mitotic cell cycle phase transition	GO:1901990	12	2.25E-05	2.10E-03
regulation of protein stability	GO:0031647	12	1.32E-05	1.36E-03
positive regulation of cellular component biogenesis	GO:0044089	12	5.71E-04	2.60E-02
regulation of DNA-binding transcription factor activity	GO:0051090	12	1.73E-04	1.03E-02
positive regulation of MAPK cascade	GO:0043410	12	4.30E-04	2.11E-02
response to radiation	GO:0009314	12	1.92E-04	1.10E-02
axon development	GO:0061564	12	6.39E-05	4.60E-03
cell junction assembly	GO:0034329	12	1.64E-06	2.42E-04
regulation of mRNA metabolic process	GO:1903311	12	1.14E-05	1.21E-03
regulation of cellular amide metabolic process	GO:0034248	12	2.91E-04	1.54E-02
positive regulation of cell cycle	GO:0045787	11	1.16E-04	7.38E-03
anatomical structure homeostasis	GO:0060249	11	1.90E-05	1.83E-03
transmembrane receptor protein tyrosine kinase signaling pathway	GO:0007169	11	3.99E-04	1.98E-02
kidney development	GO:0001822	11	2.29E-05	2.12E-03
in utero embryonic development	GO:0001701	11	2.64E-04	1.42E-02
renal system development	GO:0072001	11	2.99E-05	2.52E-03
angiogenesis	GO:000152	11	5.85E-05	4.37E-03
mRNA processing	GO:0006397	11	7.34E-04	3.07E-02
reproductive structure development	GO:0048608	11	5.77E-04	2.59E-02
response to nutrient levels	GO:0031667	11	9.09E-04	3.55E-02
response to wounding	GO:0009611	11	7.48E-04	3.10E-02
positive regulation of epithelial cell proliferation	GO:0050679	11	5.41E-07	1.03E-04
positive regulation of DNA metabolic process	GO:0051054	11	3.08E-05	2.57E-03
positive regulation of cell development	GO:001072	11	2.58E-05	2.22E-03
reproductive system development	GO:0061458	11	6.11E-04	2.68E-02
lymphocyte activation	GO:0046649	11	5.15E-04	2.45E-02
positive regulation of proteolysis	GO:0045862	11	1.77E-04	1.04E-02
positive regulation of protein kinase activity	GO:0045860	11	4.49E-04	2.19E-02
negative regulation of cell cycle	GO:0045786	10	7.48E-04	3.09E-02
leukocyte differentiation	GO:0002521	10	6.23E-04	2.69E-02
positive regulation of protein serine/threonine kinase activity	GO:0071902	10	1.68E-05	1.66E-03
response to metal ion	GO:0010038	10	5.16E-04	2.44E-02
regulation of response to wounding	GO:1903034	10	8.24E-07	1.42E-04
tissue homeostasis	GO:0001894	10	2.47E-05	2.19E-03
regulation of translation	GO:0006417	10	1.32E-03	4.74E-02
regulation of cellular response to growth factor stimulus	GO:0090287	10	1.91E-04	1.10E-02
regulation of neuron death	GO:1901214	10	2.06E-04	1.16E-02
regulation of body fluid levels	GO:0050878	10	7.94E-04	3.18E-02
negative regulation of response to external stimulus	GO:0032102	10	1.06E-03	3.95E-02
cell-cell signaling by wnt	GO:0198738	10	8.82E-05	5.91E-03
cell surface receptor signaling pathway involved in cell-cell signaling	GO:1905114	10	4.84E-04	2.31E-02
Wnt signaling pathway	GO:0016055	10	8.82E-05	5.88E-03
regulation of protein catabolic process	GO:0042176	10	1.35E-03	4.81E-02
wound healing	GO:0042060	10	3.39E-04	1.75E-02
negative regulation of cytokine production	GO:0001818	9	4.22E-04	2.08E-02
cell-cell junction organization	GO:0045216	9	1.32E-05	1.35E-03
cell fate commitment	GO:0045165	9	1.55E-04	9.36E-03
synapse organization	GO:0050808	9	5.64E-04	2.59E-02
regulation of I-kappaB kinase/NF-kappaB signaling	GO:0043122	9	1.90E-04	1.10E-02
regulation of cell-substrate adhesion	GO:0010810	9	6.15E-05	4.51E-03
vesicle organization	GO:0016050	9	9.48E-04	3.68E-02
negative regulation of mitotic cell cycle	GO:0045930	9	8.87E-05	5.89E-03
regulation of cell-matrix adhesion	GO:0001952	8	7.34E-06	8.59E-04
protein targeting	GO:0006605	8	7.06E-04	2.97E-02
morphogenesis of a branching structure	GO:0001763	8	7.35E-05	5.07E-03
kidney epithelium development	GO:0072073	8	1.20E-05	1.26E-03
positive regulation of nervous system development	GO:0051962	8	1.33E-03	4.77E-02
regulation of cell junction assembly	GO:1901888	8	2.01E-04	1.14E-02
mitotic cell cycle phase transition	GO:0044772	8	5.55E-05	4.16E-03
cell cycle phase transition	GO:0044770	8	7.94E-05	5.44E-03
regulation of intracellular protein transport	GO:0033157	8	5.70E-04	2.61E-02
protein stabilization	GO:0050821	8	3.52E-04	1.80E-02
positive regulation of neurogenesis	GO:0050769	8	3.85E-04	1.93E-02
protein polyubiquitination	GO:0000209	8	7.43E-04	3.09E-02
viral process	GO:0016032	8	1.08E-03	4.00E-02
regulation of canonical Wnt signaling pathway	GO:0060828	8	1.39E-03	4.85E-02
morphogenesis of a branching epithelium	GO:0061138	8	5.11E-05	3.85E-03
regulation of wound healing	GO:0061041	8	1.14E-05	1.21E-03
regulation of cellular protein catabolic process	GO:0042176	8	1.13E-03	4.16E-02
regulation of cell cycle G1/S phase transition	GO:1902806	8	1.53E-04	9.31E-03
negative regulation of mitotic cell cycle phase transition	GO:1901991	7	6.09E-04	2.68E-02
regulation of stress-activated MAPK cascade	GO:0032872	7	9.04E-04	3.53E-02
ameboidal-type cell migration	GO:0001667	7	7.80E-04	3.17E-02
sprouting angiogenesis	GO:0002040	7	8.04E-07	1.42E-04
branching morphogenesis of an epithelial tube	GO:0048754	7	1.04E-04	6.74E-03
regulation of G1/S transition of mitotic cell cycle	GO:2000045	7	3.57E-04	1.81E-02
regulation of stress-activated protein kinase signaling cascade	GO:0070302	7	9.86E-04	3.75E-02
regulation of neuron apoptotic process	GO:0043523	7	1.37E-03	4.87E-02
regulation of mRNA processing	GO:0050684	7	1.60E-04	9.57E-03
mammary gland development	GO:0030879	7	7.19E-05	4.99E-03
maintenance of blood-brain barrier	GO:0035633	7	2.93E-08	1.21E-05
gland morphogenesis	GO:0022612	7	2.51E-05	2.20E-03
positive regulation of lipid metabolic process	GO:0045834	7	2.77E-04	1.48E-02
regulation of cell cycle G2/M phase transition	GO:1902749	6	5.45E-04	2.52E-02
regulation of extrinsic apoptotic signaling pathway	GO:2001236	6	1.43E-03	4.96E-02
positive regulation of cell cycle phase transition	GO:1901989	6	3.74E-04	1.89E-02
cell cycle G1/S phase transition	GO:0044843	6	7.18E-05	5.00E-03
positive regulation of protein kinase B signaling	GO:0051897	6	3.58E-04	1.82E-02
cell migration involved in sprouting angiogenesis	GO:0002042	6	4.77E-08	1.63E-05
regulation of DNA biosynthetic process	GO:2000278	6	4.83E-04	2.31E-02
epithelium migration	GO:0090132	6	1.21E-04	7.57E-03
tissue migration	GO:0090130	6	1.76E-04	1.04E-02
developmental cell growth	GO:0048588	6	9.67E-05	6.34E-03
negative regulation of inflammatory response	GO:0050728	6	1.39E-03	4.91E-02
endothelial cell migration	GO:0043542	6	2.40E-05	2.17E-03
regulation of muscle cell differentiation	GO:0051147	6	7.71E-04	3.15E-02
blood vessel endothelial cell migration	GO:0043534	6	3.52E-07	6.98E-05
G1/S transition of mitotic cell cycle	GO:0000082	6	6.34E-05	4.58E-03
regulation of cyclin-dependent protein serine/threonine kinase activity	GO:0000079	6	3.43E-04	1.77E-02
cell growth	GO:0016049	6	1.08E-04	6.94E-03
epithelial cell migration	GO:0010631	6	1.02E-04	6.69E-03
regulation of cyclin-dependent protein kinase activity	GO:1904029	6	3.91E-04	1.95E-02
regulation of JNK cascade	GO:0046328	6	9.58E-04	3.66E-02
adherens junction organization	GO:0034332	6	3.51E-06	4.55E-04
regulation of G2/M transition of mitotic cell cycle	GO:0010389	6	3.28E-04	1.71E-02
developmental growth involved in morphogenesis	GO:0060560	6	4.26E-04	2.09E-02
negative regulation of response to wounding	GO:1903035	5	6.14E-04	2.66E-02
mesonephric tubule development	GO:0072164	5	6.46E-04	2.76E-02
mesonephric epithelium development	GO:0072163	5	6.46E-04	2.76E-02
mesonephros development	GO:0001823	5	7.87E-04	3.19E-02
positive regulation of mitotic cell cycle phase transition	GO:1901992	5	9.50E-04	3.67E-02
cell fate determination	GO:0001709	5	3.26E-05	2.69E-03
ureteric bud development	GO:0001657	5	6.14E-04	2.66E-02
DNA methylation or demethylation	GO:0044728	5	3.14E-04	1.65E-02
regulation of focal adhesion assembly	GO:0051893	5	1.88E-04	1.09E-02
DNA modification	GO:0006304	5	9.94E-04	3.77E-02
regulation of cell-substrate junction assembly	GO:0090109	5	1.88E-04	1.09E-02
positive regulation of neuron death	GO:1901216	5	8.25E-04	3.29E-02
neuron projection extension	GO:1990138	5	2.45E-04	1.34E-02
regulation of postsynapse organization	GO:0099175	5	7.87E-04	3.19E-02
positive regulation of muscle cell differentiation	GO:0051149	5	2.01E-04	1.14E-02
epithelial cell proliferation	GO:0050673	5	9.94E-04	3.76E-02
Unclassified		5	2.72E-05	2.32E-03
gene silencing by RNA	GO:0031047	5	7.50E-04	3.09E-02
regulation of cell-substrate junction organization	GO:0150116	5	2.61E-04	1.42E-02
embryonic heart tube development	GO:0035050	5	5.83E-04	2.60E-02
mammary gland epithelium development	GO:0061180	5	1.41E-04	8.76E-03
positive regulation of cyclin-dependent protein serine/threonine kinase activity	GO:0045737	4	8.36E-04	3.32E-02
regulation of muscle tissue development	GO:1901861	4	6.75E-04	2.87E-02
primary sncRNA processing	GO:0031053	4	2.22E-04	1.24E-02
DNA methylation	GO:0006306	4	9.56E-04	3.68E-02
DNA alkylation	GO:0006305	4	9.56E-04	3.67E-02
histone H3-K4 methylation	GO:0051568	4	5.81E-04	2.60E-02
regulation of cell migration involved in sprouting angiogenesis	GO:0090049	4	2.96E-04	1.56E-02
regulation of phosphatidylinositol 3-kinase activity	GO:0043551	4	1.39E-03	4.91E-02
positive regulation of neuron apoptotic process	GO:0043525	4	8.95E-04	3.51E-02
mRNA 3'-end processing	GO:0031124	4	9.56E-04	3.67E-02
miRNA maturation	GO:1903798	4	1.44E-04	8.92E-03
positive regulation of cyclin-dependent protein kinase activity	GO:1904031	4	1.09E-03	4.03E-02
establishment of protein localization to vacuole	GO:0072666	4	1.02E-03	3.85E-02
positive regulation of cell cycle G1/S phase transition	GO:1902808	4	1.31E-03	4.71E-02
response to lead ion	GO:0010288	3	6.99E-04	2.95E-02
ectoderm development	GO:0007398	3	6.11E-04	2.68E-02
lymph vessel development	GO:0001945	3	1.39E-03	4.91E-02
positive regulation of endothelial cell chemotaxis	GO:2001028	3	3.31E-04	1.72E-02
regulation of endothelial cell chemotaxis	GO:2001026	3	7.94E-04	3.21E-02
positive regulation of muscle tissue development	GO:1901863	3	1.39E-03	4.90E-02
positive regulation of focal adhesion assembly	GO:0051894	3	1.39E-03	4.89E-02
cellular response to low-density lipoprotein particle stimulus	GO:0071404	3	5.31E-04	2.48E-02
endoplasmic reticulum calcium ion homeostasis	GO:0032469	3	1.39E-03	4.88E-02
positive regulation of positive chemotaxis	GO:0050927	3	1.39E-03	4.87E-02
positive regulation of cell migration involved in sprouting angiogenesis	GO:0090050	3	7.94E-04	3.20E-02
post-embryonic animal organ development	GO:0048569	3	6.11E-04	2.67E-02
regulation of mRNA polyadenylation	GO:1900363	3	5.31E-04	2.48E-02
regulation of nuclear-transcribed mRNA catabolic process, deadenylation-dependent decay	GO:1900151	3	1.39E-03	4.85E-02
post-embryonic camera-type eye development	GO:0031077	3	5.09E-05	3.86E-03
positive regulation of sprouting angiogenesis	GO:1903672	3	7.94E-04	3.19E-02
protein localization to phagophore assembly site	GO:0034497	3	4.57E-04	2.21E-02
adherens junction assembly	GO:0034333	3	2.30E-04	1.28E-02
neuropilin signaling pathway	GO:0038189	2	8.58E-04	3.40E-02
oviduct development	GO:0060066	2	1.20E-03	4.35E-02
positive regulation of endothelial cell chemotaxis by VEGF-activated vascular endothelial growth factor receptor signaling pathway	GO:0038033	2	1.20E-03	4.34E-02
5-methylcytosine catabolic process	GO:0006211	2	5.75E-04	2.61E-02
protein targeting to vacuole involved in autophagy	GO:0071211	2	8.58E-04	3.40E-02
vascular endothelial growth factor receptor-2 signaling pathway	GO:0036324	2	1.20E-03	4.33E-02
regulation of protein import	GO:1904589	2	8.58E-04	3.39E-02
late endosomal microautophagy	GO:0061738	2	5.75E-04	2.60E-02
axon midline choice point recognition	GO:0016199	2	1.20E-03	4.32E-02
regulation of retinal cell programmed cell death	GO:0046668	2	8.58E-04	3.38E-02
5-methylcytosine metabolic process	GO:0019857	2	5.75E-04	2.60E-02
